# Supplementary material for: Uncertainty as a Gateway to Beauty: The Impact of Uncertainty Reduction on Art Appreciation
Source: Behav Sci (Basel). 2026 Feb 16;16(2):286. doi: 10.3390/bs16020286 (PMC12938020; doi:10.3390/bs16020286)
Supplement: Supplementary file 1 [file behavsci-16-00286-s001.zip]

Archive with 1 entries (1 files):
- behavsci-4043197-supplementary.pdf
